# Supplementary material for: Beyond Rensch’s Rule: Prevalent Female-Biased Size Dimorphism and Its Allometric Scaling in Cassidinae Beetles
Source: Insects. 2026 Feb 16;17(2):208. doi: 10.3390/insects17020208 (PMC12940685; doi:10.3390/insects17020208)
Supplement: Supplementary file 1 [file insects-17-00208-s001.zip]

Archive with 5 entries (5 files):
- File S1 Body size of Cassidinae beetles.xlsx
- File S2 Wing size of Cassidinae beetles.xlsx
- File S3 Wing morphological dimorphism between sexes in different Cassidinae beetles.pdf
- File S4 Allometric scaling of wing sexual size dimorphism in Cassidinae beetles.png
- File S5 Relative sex size differences in Cassidinae beetles.xlsx
