# Supplementary material for: Beyond Rensch’s Rule: Prevalent Female-Biased Size Dimorphism and Its Allometric Scaling in Cassidinae Beetles
Source: Insects. 2026 Feb 16;17(2):208. doi: 10.3390/insects17020208 (PMC12940685; doi:10.3390/insects17020208)
Supplement: Supplementary file 1 [file insects-17-00208-s001.zip › File S1 Body size of Cassidinae beetles.xlsx]

## Sheet: Downesia tarsata
Insect identification number	sex	body_weight	Photo Number	body_length	body_Width	Lengthto_width_ratio			body_length	body_Width	body_weight	Lengthto_width_ratio
2025V10043	female	10.2	100- 3021	6.505	1.922	3.3845	female	Average value	6.14041	1.78038	8.5931	3.4496
2025V10044	female	10.4	100- 3022	6.149	1.866	3.29528		Variance	0.0549866	0.00465689	1.43638	0.00468619
2025V10046	female	9	100- 3024	6.271	1.825	3.43616		Standard Deviation	0.234492	0.0682414	1.19849	0.0684557
2025V10057	female	9.5	100- 3026	6.405	1.796	3.56626	male	Average value	5.79812	1.68254	6.94615	3.44936
2025V10059	female	8.3	100- 3028	6.113	1.78	3.43427		Variance	0.0309328	0.00641226	0.894724	0.00848572
2025V10060	female	9.3	100- 3029	6.302	1.81	3.48177		Standard Deviation	0.175877	0.0800766	0.945899	0.092118
2025V10091	female	10.7	100- 3030	6.197	1.823	3.39934
2025VI13095	female	9.6	100- 3034	6.297	1.791	3.51591		Number of females	29 (52.73%)
2025III31046	female	8.6	100- 3035	6.283	1.85	3.39622		Number of male	26 (47.27%)
2025III31047	female	9.1	100- 3036	6.263	1.867	3.35458
2025III31048	female	8.7	100- 3037	6.334	1.813	3.49366
2025III31049	female	8.7	100- 3038	6.226	1.777	3.50366
2025III31055	female	7.5	100- 3043	6.02	1.713	3.5143
2025III31056	female	8.6	100- 3044	6.25	1.811	3.45113
2025III31057	female	7.3	100- 3045	5.748	1.711	3.35944
2025III31058	female	8.5	100- 3046	6.128	1.758	3.48578
2025III31059	female	8.8	100- 3047	6.193	1.826	3.39157
2025III31060	female	8.7	100- 3048	5.977	1.737	3.44099
2025III31061	female	7.3	100- 3049	5.71	1.685	3.38872
2025III31062	female	7.5	100- 3050	6.015	1.742	3.45293
2025III31063	female	6.5	100- 3051	5.768	1.645	3.50638
2025III31065	female	7.6	100- 3053	5.95	1.755	3.39031
2025III31067	female	8.7	100- 3055	5.898	1.713	3.44308
2025III31069	female	8.8	100- 3057	6.246	1.791	3.48744
2025III29045	female	6	100- 3058	5.757	1.645	3.4997
2025III29046	female	10.1	100- 3059	6.622	1.902	3.4816
2025V10143	female	10.5	100- 3064	6.127	1.747	3.50716
2025V10141	female	7.6	100- 3067	5.886	1.744	3.375
2025V10101	female	7.1	100- 3073	6.432	1.786	3.60134
2025V10042	male	7.5	100- 3020	5.834	1.669	3.49551
2025V10045	male	7.6	100- 3023	5.98	1.685	3.54896
2025V10047	male	6.8	100- 3025	5.772	1.672	3.45215
2025V10058	male	7.3	100- 3027	5.738	1.62	3.54198
2025V10092	male	7.9	100- 3031	5.784	1.619	3.57258
2025VI13086	male	8.2	100- 3032	5.776	1.622	3.56104
2025VI13087	male	7.7	100- 3033	5.951	1.711	3.47808
2025III31050	male	6.5	100- 3039	5.761	1.621	3.55398
2025III31051	male	6.4	100- 3040	5.598	1.607	3.48351
2025III31052	male	7.1	100- 3041	5.899	1.76	3.3517
2025III31054	male	6.6	100- 3042	5.758	1.659	3.47077
2025III31064	male	6.6	100- 3052	5.615	1.638	3.42796
2025III31066	male	8	100- 3054	5.924	1.734	3.41638
2025III31068	male	6.9	100- 3056	5.805	1.697	3.42074
2025III29060	male	7.2	100- 3060	5.908	1.651	3.57844
2025V10154	male	7.7	100- 3061	6.051	1.762	3.43417
2025V10148	male	7.5	100- 3062	5.897	1.773	3.326
2025V10144	male	7.3	100- 3063	5.713	1.648	3.46663
2025V10142	male	4.8	100- 3065	5.418	1.536	3.52734
2025V10140	male	7.7	100- 3066	6.003	1.801	3.33315
2025V10139	male	6.2	100- 3068	5.434	1.584	3.43056
2025V10126	male	7.4	100- 3069	5.906	1.755	3.36524
2025V10112	male	6.8	100- 3070	5.916	1.739	3.40196
2025V10103	male	3.5	100- 3071	5.411	1.569	3.44869
2025V10102	male	6.4	100- 3072	5.914	1.728	3.42245
2025VI09018	male	7	100- 3074	5.985	1.886	3.17338

## Sheet: Laccoptera quadrimacnlata
Insect identification number	sex	body_weight	Photo Number	body_length	body_Width	Lengthto_width_ratio			body_length	body_Width	body_weight	Lengthto_width_ratio
2025VI07012	female	55.9	100-2836	7.339	5.969	1.22952	female	Average value	7.36232	6.14221	54.0474	1.19932
2025VI07018	female	45.3	100-2838	6.997	5.703	1.2269		Variance	0.0593376	0.0532664	30.9849	0.00124914
2025VI07040	female	49.1	100-2840	7.334	6.215	1.18005		Standard Deviation	0.243593	0.230795	5.5664	0.0353432
2025VI07045	female	51.2	100-2841	7.363	5.914	1.24501	male	Average value	7.17621	6.15926	46.5889	1.16577
2025VI07051	female	62.3	100-2843	7.709	6.223	1.23879		Variance	0.051644	0.0586083	11.0288	0.000842619
2025VI07052	female	53.7	100-2844	7.707	6.141	1.25501		Standard Deviation	0.227253	0.242092	3.32096	0.0290279
2025VI13002	female	61.8	100-2845	7.304	6.385	1.14393
2025VI13007	female	54	100-2850	7.395	6.276	1.1783		Number of females	19 (50.00%)
2025VI13008	female	50.9	100-2851	7.268	6.118	1.18797		Number of male	19 (50.00%)
2025VI13013	female	58	100-2856	7.678	6.259	1.22671
2025VI13017	female	45.4	100-2860	6.919	6.051	1.14345
2025VI13018	female	59	100-2861	7.482	6.555	1.14142
2025VI13019	female	48.6	100-2862	7.096	5.896	1.20353
2025VI13021	female	52	100-2864	7.433	6.252	1.1889
2025VI13022	female	61	100-2865	7.596	6.383	1.19004
2025VI13027	female	55.5	100-2867	7.417	5.989	1.23844
2025VI13030	female	62.6	100-2869	7.645	6.475	1.18069
2025VI13032	female	48.5	100-2871	7	5.772	1.21275
2025VI10074	female	52.1	100-2873	7.202	6.126	1.17564
2025VI07015	male	48.4	100-2837	7.378	6.064	1.21669
2025VI07019	male	44	100-2839	7.28	6.131	1.18741
2025VI07049	male	46.1	100-2842	7.022	6.152	1.14142
2025VI13003	male	50.2	100-2846	7.279	6.2	1.17403
2025VI13004	male	49.9	100-2847	7.393	6.447	1.14673
2025VI13005	male	50.9	100-2848	7.348	6.446	1.13993
2025VI13006	male	51.6	100-2849	7.43	6.491	1.14466
2025VI13009	male	42.9	100-2852	6.856	5.972	1.14802
2025VI13010	male	43.2	100-2853	7.354	6.274	1.17214
2025VI13011	male	43	100-2854	7.563	6.385	1.18449
2025VI13012	male	46.6	100-2855	7.117	6.047	1.17695
2025VI13014	male	40.3	100-2857	6.696	5.448	1.22907
2025VI13015	male	49.4	100-2858	7.008	6.175	1.1349
2025VI13016	male	44.59	100-2859	7.129	5.996	1.18896
2025VI13020	male	45.7	100-2863	7.129	6.017	1.18481
2025VI13025	male	46.3	100-2866	7.186	6.233	1.1529
2025VI13028	male	45.6	100-2868	7.093	6.048	1.17278
2025VI13031	male	51.7	100-2870	7.278	6.436	1.13083
2025VI13034	male	44.8	100-2872	6.809	6.064	1.12286

## Sheet: Thlaspida biramosa
Insect identification number	sex	body_weight	Photo Number	body_length	body_Width	Lengthto_width_ratio			body_length	body_Width	body_weight	Lengthto_width_ratio
2025III31182	female	39.6	101-4829	8.14	7.173	1.13481	female	Average value	8.00458	7.01362	48.1882	1.14174
2025III31188	female	47.6	101-4830	7.541	6.38	1.18197		Variance	0.119269	0.0840086	54.9403	0.00122013
2025III31189	female	64.1	101-4831	8.575	7.275	1.17869		Standard Deviation	0.345353	0.289842	7.41217	0.0349304
2025III31190	male	36.8	101-4832	7.219	6.485	1.11318	male	Average value	7.36781	6.75381	36.3312	1.09165
2025III31191	male	36.9	101-4833	7.341	6.566	1.11803		Variance	0.0547116	0.0767541	13.9682	0.000832858
2025III31192	male	37.3	101-4834	7.308	6.534	1.11846		Standard Deviation	0.233905	0.277045	3.7374	0.0288593
2025III31193	female	55.4	101-4835	8.827	7.169	1.23127
2025III31194	male	35.9	101-4836	7.597	6.815	1.11475		Number of females	50 (51.02%)	0.510204
2025III31195	male	36.8	101-4837	7.05	6.625	1.06415		Number of male	48(48.98%)	0.489796
2025III29110	male	37.2	101-4839	7.109	6.477	1.09758
2025III29111	female	59.4	101-4838	7.912	6.677	1.18496
2025III29112	female	61.7	101-4840	7.966	6.91	1.15282
2025III29113	male	37.5	101-4841	7.162	6.696	1.06959
2025III29114	female	60.5	101-4842	8.342	7.136	1.169
2025III29115	female	55.9	101-4843	7.876	7.038	1.11907
2025III29116	female	46.4	101-4844	7.679	7.159	1.07264
2025III29117	female	50.8	101-4845	7.941	6.842	1.16063
2025III29118	female	45.4	101-4846	7.82	6.757	1.15732
2025III29119	female	53.6	101-4847	8.256	7.056	1.17007
2025III29189	female	37.5	101-4848	7.686	6.454	1.19089
2025III29190	female	47.8	101-4849	7.834	7.07	1.10806
2025III29191	female	51.3	101-4850	8.247	7.435	1.10921
2025III29192	female	62.8	101-4851	8.454	7.694	1.09878
2025III29193	female	57.9	101-4852	8.777	7.372	1.19059
2025III29194	male	36.9	101-4853	7.628	6.969	1.09456
2025III29195	female	55.8	101-4854	8.236	7.228	1.13946
2025III29197	male	32.5	101-4855	7.217	6.723	1.07348
2025VI13078	male	36.5	101-4856	7.204	6.596	1.09218
2025VI13079	male	32.9	101-4857	7.14	6.576	1.08577
2025VI13080	male	42.2	101-4858	7.517	6.777	1.10919
2025VI13081	female	41.4	101-4859	7.473	6.89	1.08462
2025VI10001	female	50.1	101-4860	8.139	6.97	1.16772
2025VI10004	male	34.1	101-4861	7.128	6.44	1.10683
2025VI10005	female	46.8	101-4862	8.084	7.035	1.14911
2025VI10006	female	46.4	101-4863	7.969	6.788	1.17398
2025VI10007	male	38.2	101-4864	7.438	6.797	1.09431
2025VI10008	female	35.9	101-4865	7.732	6.955	1.11172
2025VI10009	female	39.7	101-4866	7.482	6.624	1.12953
2025VI10010	female	40.1	101-4867	7.774	6.89	1.1283
2025VI10011	male	32.4	101-4868	7.091	6.558	1.08127
2025VI10012	female	43.4	101-4869	7.89	6.898	1.14381
2025VI10013	female	40.5	101-4870	7.545	6.42	1.17523
2025VI10014	male	41.4	101-4871	7.468	6.972	1.07114
2025VI10015	female	44	101-4872	7.828	6.943	1.12747
2025VI10016	female	56.1	101-4873	8.315	7.422	1.12032
2025VI10017	male	39.8	101-4874	7.726	7.166	1.07815
2025VI10018	female	48.5	101-4875	7.997	7.108	1.12507
2025VI10019	male	34.1	101-4876	7.146	6.441	1.10946
2025VI10020	male	39.1	101-4877	7.719	6.904	1.11805
2025VI10021	male	41.7	101-4878	7.569	7.115	1.06381
2025VI10022	male	37.9	101-4879	7.453	7.093	1.05075
2025VI10023	female	32.8	101-4880	7.094	6.82	1.04018
2025VI10024	female	39.5	101-4881	7.841	7.031	1.1152
2025VI10025	male	39.6	101-4882	7.459	6.798	1.09723
2025VI10026	male	40.3	101-4883	7.629	6.905	1.10485
2025VI10027	female	50.2	101-4884	8.515	7.194	1.18363
2025VI10028	female	50.4	101-4885	8.193	7.277	1.12588
2025VI10029	male	30.6	101-4886	7.137	6.408	1.11376
2025VI10030	male	37.7	101-4887	7.704	6.95	1.10849
2025VI10031	male	27.9	101-4888	6.839	6.244	1.09529
2025VI10032	female	47.7	101-4889	7.978	7.012	1.13776
2025VI10033	female	48.7	101-4890	7.958	7.023	1.13313
2025VI10034	male	25.8	101-4891	6.731	6.085	1.10616
2025VI10035	male	36.8	101-4892	7.343	6.841	1.07338
2025VI10036	male	38.7	101-4893	7.423	6.754	1.09905
2025VI10037	male	35.5	101-4894	7.731	6.684	1.15664
2025VI10038	male	35	101-4895	7.377	7.522	0.980723
2025VI10039	female	48.4	101-4896	8.223	7.706	1.06709
2025VI10040	female	38.5	101-4897	7.617	6.438	1.18313
2025VI10041	male	38.6	101-4898	7.681	6.912	1.11126
2025VI10042	female	52.5	101-4899	8.22	7.11	1.15612
2025VI10043	male	38.9	101-4900	7.405	6.67	1.11019
2025VI10044	female	46	101-4901	7.87	6.979	1.12767
2025VI10045	male	40.5	101-4902	7.532	7.142	1.05461
2025VI10046	female	42.1	101-4903	7.828	6.97	1.1231
2025VI10047	male	29.9	101-4904	7.157	6.519	1.09787
2025VI10048	male	35.6	101-4905	7.483	7.156	1.0457
2025VI10049	male	34.9	101-4906	7.282	6.532	1.11482
2025VI10050	female	54.4	101-4907	8.481	7.369	1.1509
2025VI10051	male	26.7	101-4908	7.256	6.704	1.08234
2025VI10052	male	39	101-4909	7.517	7.032	1.06897
2025VI10053	male	41.8	101-4910	7.339	7.019	1.04559
2025VI10054	male	33.7	101-4911	7.26	6.38	1.13793
2025VI10055	male	36.3	101-4912	7.418	6.877	1.07867
2025VI10056	male	35.4	101-4913	7.595	6.988	1.08686
2025VI10057	male	36.1	101-4914	7.452	7.005	1.06381
2025VI10058	female	49.8	101-4915	8.317	7.164	1.16094
2025VI10059	female	46.7	101-4916	8	7.078	1.13026
2025VI10060	male	38.3	101-4917	7.477	6.663	1.12217
2025VI10061	female	46.1	101-4918	7.808	6.746	1.15743
2025VI10062	female	57.3	101-4919	8.306	7.23	1.14882
2025VI10063	female	38.4	101-4920	7.909	6.972	1.13439
2025VI10064	female	44.3	101-4921	7.925	6.909	1.14705
2025VI10065	female	50.5	101-4922	8.237	7.23	1.13928
2025VI10066	male	40.5	101-4923	7.77	6.983	1.1127
2025VI10067	female	39.1	101-4924	7.572	6.655	1.13779
2025VI10068	male	36.8	101-4925	7.279	6.614	1.10054
2025VI10069	male	34.9	101-4926	7.149	6.471	1.10478

## Sheet: Monohispa tuberculata
Insect identification number	sex	body_weight	Photo Number	body_length	body_Width	Lengthto_width_ratio			body_length	body_Width	body_weight	Lengthto_width_ratio
2025V10001	female	24.9	100-2733	7.763	3.482	2.22947	female	Average value	7.51779	3.46879	22.9896	2.1699
2025V10003	female	24.9	100-2734	7.524	3.49	2.15587		Variance	0.0687805	0.022782	13.6554	0.00830117
2025V10004	female	24.9	100-2735	7.714	3.438	2.24375		Standard Deviation	0.26226	0.150937	3.69532	0.0911108
2025V10005	female	25.9	100-2736	7.913	3.564	2.22026	male	Average value	7.1548	3.34614	19.7457	2.14352
2025V10006	female	25.5	100-2737	7.813	3.519	2.22023		Variance	0.0371194	0.0331181	9.05667	0.0130063
2025V10011	female	26.2	100-2740	7.943	3.472	2.28773		Standard Deviation	0.192664	0.181984	3.00943	0.114045
2025V10013	female	23.4	100-2742	7.527	3.38	2.22692
2025V10015	female	30.2	100-2744	7.906	3.487	2.26728		Number of females	48 (57.83%)
2025V10017	female	26.4	100-2746	7.699	3.627	2.12269		Number of male	35 (42.17%)
2025V10020	female	31.5	100-2747	8.017	3.575	2.24252
2025V10097	female	23.4	100-2752	7.6	3.466	2.19273
2025V10098	female	24.1	100-2753	7.843	3.563	2.20123
2025V10100	female	17.5	100-2755	6.998	3.117	2.24511
2025V10104	female	24.6	100-2756	7.662	3.498	2.19039
2025V10106	female	22.6	100-2757	7.624	3.471	2.19649
2025V10115	female	19.7	100-2762	7.392	3.483	2.12231
2025V10118	female	21.6	100-2765	7.67	3.387	2.26454
2025V10121	female	23.1	100-2768	7.241	3.463	2.09096
2025V10123	female	22.7	100-2770	7.757	3.413	2.27278
2025V10124	female	23.1	100-2771	7.193	3.421	2.1026
2025V10125	female	23	100-2772	7.475	3.357	2.22669
2025V10127	female	21.1	100-2773	7.625	3.477	2.19298
2025V10132	female	25.7	100-2774	7.64	3.59	2.12813
2025V10152	female	19.1	100-2776	7.338	3.431	2.13874
2025V10153	female	20.5	100-2777	7.316	3.483	2.10049
2025V10147	female	23.7	100-2778	7.386	3.323	2.22269
2025V10145	female	29.1	100-2781	7.767	3.486	2.22806
2025V10150	female	20.5	100-2783	7.266	3.301	2.20115
2025V10158	female	19.7	100-2784	7.303	3.512	2.07944
2025V10163	female	29.9	100-2787	7.7	3.582	2.14964
2025V10164	female	23.1	100-2788	7.444	3.467	2.1471
2025V10170	female	20	100-2789	7.492	3.455	2.16845
2025V10171	female	22	100-2790	7.509	3.268	2.29774
2025V10172	female	20.8	100-2791	7.258	3.313	2.19076
2025V10180	female	23.2	100-2792	7.063	3.053	2.31346
2025VI13040	female	22.6	100-2812	7.523	3.427	2.19521
2025VI13048	female	25.8	100-2816	7.749	3.895	1.98947
2025VI13049	female	23.5	100-2817	7.456	3.51	2.12422
2025VI13050	female	12.2	100-2818	6.814	3.602	1.89173
2025VI13056	female	16.4	100-2822	7.28	3.504	2.07763
2025VI13071	female	20.3	100-2824	7.234	3.164	2.28635
2025VI13074	female	24.7	100-2827	7.618	3.482	2.18782
2025VI13076	female	26.1	100-2829	7.795	3.455	2.25615
2025VI13077	female	24.1	100-2830	7.498	3.553	2.11033
2025VI13090	female	16.6	100-2832	7.112	3.406	2.08808
2025VI13091	female	23.6	100-2833	7.518	3.546	2.12014
2025VI13088	female	16.5	100-2834	7.325	3.634	2.01569
2025VI13089	female	23.5	100-2835	7.551	3.91	1.9312
2025V10009	male	20.4	100-2738	7.221	3.18	2.27075
2025V10010	male	22.4	100-2739	7.435	3.331	2.23206
2025V10012	male	18.2	100-2741	6.802	2.954	2.30264
2025V10014	male	20.2	100-2743	7.178	3.371	2.12934
2025V10016	male	32.6	100-2745	7.196	3.537	2.03449
2025V10093	male	17.4	100-2749	6.96	3.067	2.26932
2025V10094	male	22.1	100-2750	7.31	3.209	2.27797
2025V10095	male	21.3	100-2751	7.299	3.304	2.20914
2025V10099	male	20.7	100-2754	7.394	3.403	2.17279
2025V10107	male	23.1	100-2758	7.562	3.371	2.24325
2025V10108	male	15	100-2759	6.719	2.97	2.26229
2025V10113	male	17.8	100-2760	6.897	3.569	1.93247
2025V10114	male	18.3	100-2761	6.921	3.256	2.12561
2025V10116	male	18.2	100-2763	7.105	3.472	2.04637
2025V10117	male	18	100-2764	6.901	3.43	2.01195
2025V10119	male	18.5	100-2766	7.027	3.494	2.01116
2025V10120	male	21.1	100-2767	7.143	3.357	2.12779
2025V10122	male	19.3	100-2769	7.157	3.113	2.29907
2025V10133	male	19.3	100-2775	7.394	3.29	2.24742
2025V10149	male	19.8	100-2779	7.148	3.512	2.03531
2025V10159	male	21.4	100-2780	7.251	3.3	2.19727
2025V10157	male	19	100-2782	7.433	3.217	2.31054
2025V10161	male	18.8	100-2785	7.116	3.286	2.16555
2025V10162	male	20.5	100-2786	7.321	3.313	2.20978
2025VI13044	male	21.5	100-2813	7.269	3.246	2.23937
2025VI13045	male	19.5	100-2814	7.025	3.452	2.03505
2025VI13047	male	15.5	100-2815	7.222	3.402	2.12287
2025VI13053	male	20.8	100-2819	7.17	3.294	2.17668
2025VI13054	male	16.6	100-2820	7.102	3.386	2.09746
2025VI13055	male	14.3	100-2821	6.841	3.264	2.09589
2025VI13069	male	20	100-2823	7.288	3.885	1.87593
2025VI13072	male	21.1	100-2825	7.284	3.455	2.10825
2025VI13073	male	19.8	100-2826	7.128	3.553	2.00619
2025VI13075	male	19.8	100-2828	7.131	3.603	1.97918
2025VI14001	male	18.8	100-2831	7.068	3.269	2.16213

## Sheet: Leptispa longipennis
Insect identification number	sex	body_weight	Photo Number	body_length	body_Width	Lengthto_width_ratio			body_length	body_Width	body_weight	Lengthto_width_ratio
2025VII15009	male	11.6	101-5063	6.737	1.722	3.91231	female	Average value	7.31031	1.86642	13.8692	3.91715
2025VII15010	male	10.8	101-5064	6.55	1.713	3.8237		Variance	0.116475	0.00746273	3.91502	0.00434794
2025VII15011	female	12.7	101-5065	7.008	1.817	3.85691		Standard Deviation	0.341284	0.0863871	1.97864	0.0659389
2025VII15012	male	12.3	101-5066	6.796	1.719	3.95346	male	Average value	6.71405	1.744	11.685	3.85061
2025VII15013	male	13.1	101-5067	6.897	1.735	3.97522		Variance	0.0692617	0.00424832	2.12958	0.00864828
2025VII15014	male	11.6	101-5068	6.835	1.781	3.83773		Standard Deviation	0.263176	0.0651791	1.45931	0.0929961
2025VII15015	female	13.8	101-5069	7.308	1.86	3.92903
2025VII15017	female	13.6	101-5070	7.041	1.826	3.85597		Number of females	26 (56.52%)
2025VII15019	female	15.3	101-5071	7.573	1.865	4.06059		Number of male	20 (43.48%)
2025VII15021	female	14.1	101-5073	7.3	1.836	3.97603
2025VII15022	female	13.9	101-5074	7.491	1.908	3.9261
2025VII15023	male	13	101-5075	7.077	1.812	3.90563
2025VII15026	male	8.4	101-5076	6.309	1.584	3.98295
2025VII15027	female	13.4	101-5077	7.386	1.853	3.98597
2025VII15029	female	9.6	101-5078	6.405	1.649	3.88417
2025VII15030	female	12.2	101-5079	7.19	1.822	3.94621
2025VII15031	female	14.3	101-5080	7.386	1.85	3.99243
2025VII15032	male	9.4	101-5081	6.275	1.675	3.74627
2025VII15033	female	17	101-5082	7.665	1.965	3.90076
2025VII15035	male	13.3	101-5083	7.077	1.829	3.86933
2025VII15037	male	13.3	101-5084	6.886	1.773	3.88381
2025VII15038	female	15.5	101-5085	7.43	1.971	3.76966
2025VII15040	female	12.7	101-5086	7.17	1.783	4.02131
2025VII15043	female	16.7	101-5087	7.847	2	3.9235
2025VII15044	female	15.6	101-5088	7.573	1.937	3.90965
2025VII15045	male	11	101-5089	6.538	1.754	3.72748
2025VII15046	female	15.4	101-5090	7.384	1.901	3.88427
2025VII15047	female	10.6	101-5091	6.682	1.705	3.91906
2025VII15048	female	16.4	101-5092	7.54	1.886	3.99788
2025VII15049	female	10.9	101-5093	7.813	2.02	3.86782
2025VII15050	male	11.5	101-5094	6.579	1.77	3.71695
2025VII15051	male	10.9	101-5095	6.49	1.704	3.80869
2025VII15052	male	12.1	101-5096	6.775	1.719	3.94124
2025VII15053	male	12.3	101-5097	6.785	1.788	3.79474
2025VII15054	female	11	101-5098	6.933	1.793	3.8667
2025VII15055	female	11.8	101-5099	6.797	1.789	3.79933
2025VII15057	male	12.9	101-5101	7.085	1.872	3.78472
2025VII15058	male	11.3	101-5102	6.971	1.736	4.01555
2025VII15059	male	12.9	101-5103	6.88	1.821	3.77814
2025VII15061	female	14.9	101-5104	7.355	1.884	3.90393
2025VII15062	female	14.8	101-5105	7.381	1.89	3.90529
2025VII15063	male	9.3	101-5106	6.31	1.697	3.71833
2025VII15064	female	13.5	101-5107	7.338	1.87	3.92406
2025VII15066	female	15.1	101-5108	7.713	1.993	3.87005
2025VII15067	male	9.6	101-5109	6.429	1.676	3.83592
2025VII14072	female	15.8	101-5110	7.359	1.854	3.96926

## Sheet: Notosacantha sauteri
Insect identification number	sex	body_weight	Photo Number	body_length	body_Width	Lengthto_width_ratio			body_length	body_Width	body_weight	Lengthto_width_ratio
2025VI20004	male	4.5	101-5261	4.103	3.68	1.11495	female	Average value	4.9338	4.0756	6.22	1.21224
2025VI20005	female	7	101-5262	5.142	3.864	1.33075		Variance	0.0228752	0.0163623	0.227	0.00513372
2025VI23024	male	4.1	101-5263	4.21	3.753	1.12177		Standard Deviation	0.151245	0.127915	0.476445	1.16156
2025VI24001	male	4.3	101-5264	4.358	3.805	1.14534	male	Average value	4.30436	3.7135	4.61429	0.00425559
2025VI26002	male	4.2	101-5266	4.284	3.705	1.15628		Variance	0.0370087	0.0483083	1.04901	0.00425559
2025VI26003	male	5.4	101-5267	4.538	3.858	1.17626		Standard Deviation	0.192376	0.219791	1.02421	0.0652349
2025VI27003	female	6.3	101-5268	4.908	4.183	1.17332
2025VI30002	female	6.1	101-5270	4.855	4.171	1.16399		Number of females	5 (26.32%)
2025VI30003	male	6.7	101-5271	4.715	4.177	1.1288		Number of male	14 (73.68%)
2025VI30004	male	3.6	101-5272	4.127	3.585	1.15119
2025VI30005	female	5.9	101-5273	5.016	4.08	1.22941
2025VI30006	male	5.2	101-5274	4.51	3.432	1.3141
2025VII01010	male	3.6	101-5275	4.012	3.608	1.11197
2025VII01011	male	4.5	101-5276	4.393	3.762	1.16773
2025VII01013	male	3.4	101-5277	4.231	3.252	1.30105
2025VII01014	male	5.5	101-5278	4.315	3.817	1.13047
2025VII01015	male	6.1	101-5279	4.338	3.919	1.10692
2025VII06002	female	5.8	101-5280	4.748	4.08	1.16373
2025VII06003	male	3.5	101-5281	4.127	3.636	1.13504

## Sheet: Callispa dimidiatipennis
Insect identification number	sex	body_weight	Photo Number	body_length	body_Width	Lengthto_width_ratio				body_length	body_Width	body_weight	Lengthto_width_ratio
2025VII14002	male	30.2	101-5201	7.654	3.83	1.99843		female	Average value	7.6745	3.87475	35.95	1.98105
2025VII14003	female	35.8	101-5202	7.638	3.818	2.00052			Variance	0.001931	0.00565158	0.43	0.000794416
2025VII14004	female	35.1	101-5203	7.635	3.816	2.00079			Standard Deviation	0.0439431	0.075177	0.655744	0.0281854
2025VII14005	female	36.6	101-5204	7.715	3.975	1.94088		male	Average value	7.33257	3.65729	28.5	2.00523
2025VII14006	male	33.3	101-5205	7.351	3.537	2.07831			Variance	0.0361076	0.00913657	19.0667	0.00139616
2025VII14007	male	25	101-5206	7.139	3.58	1.99413			Standard Deviation	0.19002	0.0955854	4.36654	0.0373653
2025VII14008	male	33.5	101-5207	7.504	3.699	2.02866
2025VII14009	male	21.4	101-5208	7.143	3.627	1.9694			Number of females	4 (36.36%)
2025VII14084	male	27.6	101-5209	7.237	3.634	1.99147			Number of male	7 (63.64%)
2025VII14085	male	28.5	101-5210	7.3	3.694	1.97618
2025VII14086	female	36.3	101-5211	7.71	3.89	1.98201

## Sheet: Basiprionota chinensis
Insect identification number	sex	body_weight	Photo Number	body_length	body_Width	Lengthto_width_ratio			body_length	body_Width	body_weight	Lengthto_width_ratio
2024VIII06179	female	286.6	101-5393	15.759	12.531	1.2576	female	Average value	13.3087	10.8999	262.375	1.2211
2024VIII06180	female	277.4	101-5394	13.111	10.601	1.23677		Variance	0.351691	0.201777	924.118	0.000580109
2024VIII06181	female	280.6	101-5395	13	10.699	1.21507		Standard Deviation	0.593036	0.449196	30.3993	0.0240854
2024VIII06182	male	226.3	101-5396	12.273	11.003	1.11542	male	Average value	12.6064	11.4107	239.844	1.10507
2024VIII06183	male	240.6	101-5397	12.528	11.573	1.08252		Variance	0.129693	0.105138	415.716	0.000672757
2024VIII06184	male	255.6	101-5398	12.818	11.851	1.0816		Standard Deviation	0.360129	0.32425	20.3891	0.0259376
2024VIII06185	female	290.9	101-5399	13.518	11.174	1.20977
2024VIII06186	female	282.9	101-5400	13.406	10.91	1.22878		Number of females	24 (60.00%)
2024VIII06187	male	223.6	101-5401	12.454	11.426	1.08997		Number of male	16 (40.00%)
2024VIII06188	female	291.7	101-5402	13.132	10.954	1.19883
2024VIII06189	female	277.8	101-5403	13.182	10.903	1.20903
2024VIII06190	female	264.8	101-5404	12.898	10.536	1.22418
2024VIII06191	female	237	101-5405	12.771	10.459	1.22105
2024VIII06192	female	317.5	101-5406	13.184	11.22	1.17504
2024VIII06193	male	236.4	101-5407	12.882	11.313	1.13869
2024VIII06194	male	251.2	101-5408	13.017	11.968	1.08765
2024VIII06195	female	174.9	101-5409	13.392	11.018	1.21547
2024VIII06196	female	240.3	101-5410	13.522	11.285	1.19823
2024VIII06197	male	283.2	101-5411	12.588	11.052	1.13898
2024VIII06198	female	212.6	101-5412	13.685	10.811	1.26584
2024VIII06199	female	243.5	101-5413	13.037	10.59	1.23107
2024VIII06200	male	191.6	101-5414	11.833	10.713	1.10455
2024VIII06201	female	289.3	101-5415	13.342	11.024	1.21027
2024VIII06202	female	277.7	101-5416	13.509	11.115	1.21538
2024VIII06203	female	251.7	101-5417	12.948	10.641	1.2168
2024VIII06204	male	240.3	101-5418	12.549	11.137	1.12678
2024VIII06224	male	228.2	101-5419	12.802	11.781	1.08666
2024VIII06225	male	255.2	101-5420	12.444	11.553	1.07712
2024VIII06226	male	253.5	101-5421	13.336	11.541	1.15553
2024VIII06227	female	263.2	101-5422	12.638	10.451	1.20926
2024VIII06228	female	242.4	101-5423	12.959	10.255	1.26368
2024VIII06229	male	233.9	101-5424	12.94	11.479	1.12728
2024VIII06230	female	232.3	101-5425	13.019	10.692	1.21764
2024VIII06231	male	251.9	101-5426	12.197	11.398	1.0701
2024VIII06232	male	246.4	101-5427	12.413	11.394	1.08943
2024VIII06233	female	283.7	101-5428	13.357	11.37	1.17476
2024VIII06259	female	263.5	101-5429	13.101	10.765	1.217
2024VIII06260	female	268.1	101-5430	13.773	10.913	1.26207
2024VIII06284	female	246.6	101-5431	13.166	10.68	1.23277
2024VIII06285	male	219.6	101-5432	12.629	11.389	1.10888

## Sheet: Basiprionota bisignata
Insect identification number	sex	body_weight	Photo Number	body_length	body_Width	Lengthto_width_ratio			body_length	body_Width	body_weight	Lengthto_width_ratio
2025VI02107	female	207.9	100-6350	13.321	9.851	1.35225	female	Average value	11.7404	8.73486	177.8	1.3473
2025VI02108	female	229.4	100-6351	12.008	8.914	1.34709		Variance	0.500951	0.435008	756.44	0.00550931
2025VI02109	male	167.5	100-6352	11.314	8.964	1.26216		Standard Deviation	0.707779	0.659552	27.5035	0.0742247
2025VI02110	female	177.7	100-6353	11.114	8.222	1.35174	male	Average value	10.8085	9.03267	147.242	1.20158
2025VI02111	female	185.1	100-6354	12.166	8.598	1.41498		Variance	0.143369	0.361976	156.201	0.00867132
2025VI02112	male	154.4	100-6355	11.137	7.98	1.39561		Standard Deviation	0.378641	0.601644	12.498	0.0931199
2025VI02113	male	153.9	100-6356	10.857	9.051	1.19954
2025VI02114	female	163.7	100-6357	11.304	8.791	1.28586		Number of females	14 (53.85%)
2025VI02115	female	163.3	100-6358	11.879	8.715	1.36305		Number of male	12 (46.15%)
2025VI02116	female	212.3	100-6359	12.316	9.602	1.28265
2025VI02117	male	129.1	100-6360	10.347	9.208	1.1237
2025VI02118	female	121.6	100-6361	10.318	7.598	1.35799
2025VI02119	male	142.2	100-6362	10.809	9.374	1.15308
2025VI02120	male	146.9	100-6363	11.015	8.316	1.32456
2025VI02121	female	188.4	100-6364	12.089	9.328	1.29599
2025VI02122	male	139	100-6365	10.297	8.564	1.20236
2025VI02123	male	139.3	100-6366	10.421	9.104	1.14466
2025VI02124	female	172.5	100-6367	11.083	8.761	1.26504
2025VI02125	male	168.6	100-6368	10.867	8.846	1.22846
2025VI02126	female	145.3	100-6369	11.57	7.51	1.54061
2025VI02127	male	145.7	100-6370	10.81	8.981	1.20365
2025VI02128	female	172	100-6371	11.438	9.146	1.2506
2025VI02129	female	185.2	100-6372	12.094	8.658	1.39686
2025VI02130	female	164.8	100-6373	11.666	8.594	1.35746
2025VI02131	male	131	100-6374	11.423	10.184	1.12166
2025VI02132	male	149.3	100-6375	10.405	9.82	1.05957

## Sheet: Aspidomorpha sanctaecrucis
Insect identification number	sex	body_weight	Photo Number	body_length	body_Width	Lengthto_width_ratio			body_length	body_Width	body_weight	Lengthto_width_ratio
2025VI07005	female	143.1	100-6329	11.998	10.952	1.09551	female	Average value	12.1143	11.1047	144.88	1.091
2025VI07006	male	81.9	100-6330	10.466	9.818	1.066		Variance	0.116936	0.104538	201.931	0.000134122
2025VI07007	female	164.5	100-6331	12.277	11.47	1.07036		Standard Deviation	0.341959	0.323324	14.2102	0.0115811
2025VI07008	male	92.8	100-6332	10.446	10.074	1.03693	male	Average value	10.8202	10.4447	92.5818	1.03612
2025VI07009	female	151.3	100-6333	12.392	11.229	1.10357		Variance	0.131707	0.12847	70.8836	0.000321866
2025VI07010	female	148.6	100-6334	12.228	11.335	1.07878		Standard Deviation	0.362915	0.358427	8.41924	0.0179406
2025VI07011	female	162.6	100-6335	12.407	11.318	1.09622
2025VI07026	female	137.2	100-6336	11.842	10.997	1.07684		Number of females	10 (47.62%)
2025VI07027	male	88.5	100-6337	10.702	10.568	1.01268		Number of male	11 (52.38%)
2025VI07028	male	87.7	100-6338	10.713	10.685	1.00262
2025VI07029	male	91.3	100-6339	11.123	10.635	1.04589
2025VI07030	female	152.5	100-6340	12.482	11.315	1.10314
2025VI07031	female	131.8	100-6341	11.946	10.872	1.09879
2025VI07032	male	94.7	100-6342	10.931	10.548	1.03631
2025VI07033	male	108.3	100-6343	11.141	10.605	1.05054
2025VI07034	female	139.6	100-6344	12.223	11.197	1.09163
2025VI07035	male	81.3	100-6345	10.172	9.885	1.02903
2025VI07036	female	117.6	100-6346	11.348	10.362	1.09516
2025VI07037	male	105.1	100-6347	11.365	10.815	1.05086
2025VI07038	male	96.2	100-6348	10.823	10.417	1.03897
2025VI07039	male	90.6	100-6349	11.14	10.842	1.02749
