# Supplementary material for: Beyond Rensch’s Rule: Prevalent Female-Biased Size Dimorphism and Its Allometric Scaling in Cassidinae Beetles
Source: Insects. 2026 Feb 16;17(2):208. doi: 10.3390/insects17020208 (PMC12940685; doi:10.3390/insects17020208)
Supplement: Supplementary file 1 [file insects-17-00208-s001.zip › File S2 Wing size of Cassidinae beetles.xlsx]

## Sheet: Downesia tarsata
Insect identification number	sex	Photo Number	Wing length	Wing width	Length_to_width_ratio
2025V10043	female	100- 3021	4.923	0.994	4.95272
2025V10044	female	100- 3022	4.826	0.539	8.95362
2025V10046	female	100- 3024	4.719	0.888	5.31419			Wing length	Wing width	Length_to_width_ratio
2025V10057	female	100- 3026	4.867	0.965	5.04352	female	Average value	4.70514	0.915103	5.19948
2025V10059	female	100- 3028	4.247	0.859	4.94412		Variance	0.039253	0.00702801	0.541028
2025V10060	female	100- 3029	4.74	0.949	4.99473		Standard Deviation	0.198124	0.0838332	0.735546
2025V10091	female	100- 3030	4.729	0.957	4.94148	male	Average value	4.79996	0.950577	5.05909
2025VI13095	female	100- 3034	4.871	0.975	4.9959		Variance	0.0364972	0.00297073	0.0589741
2025III31046	female	100- 3035	4.844	0.9605	5.04321		Standard Deviation	0.191043	0.0545044	0.242846
2025III31047	female	100- 3036	4.754	0.998	4.76353
2025III31048	female	100- 3037	4.886	0.935	5.22567
2025III31049	female	100- 3038	4.737	0.9365	5.0582
2025III31055	female	100- 3043	4.719	0.9225	5.11545
2025III31056	female	100- 3044	4.915	0.9725	5.05398
2025III31057	female	100- 3045	4.469	0.9045	4.94085
2025III31058	female	100- 3046	4.898	0.95	5.15579
2025III31059	female	100- 3047	4.89	0.968	5.05165
2025III31060	female	100- 3048	4.676	0.9345	5.00375
2025III31061	female	100- 3049	4.502	0.891	5.05275
2025III31062	female	100- 3050	4.651	0.912	5.09978
2025III31063	female	100- 3051	4.376	0.8395	5.21263
2025III31065	female	100- 3053	4.459	0.9175	4.85995
2025III31067	female	100- 3055	4.444	0.86	5.16744
2025III31069	female	100- 3057	4.733	0.9085	5.20969
2025III29045	female	100- 3058	4.384	0.868	5.05069
2025III29046	female	100- 3059	4.965	0.9605	5.16918
2025V10143	female	100- 3064	4.659	0.969	4.80805
2025V10141	female	100- 3067	4.587	0.873	5.2543
2025V10101	female	100- 3073	4.979	0.931	5.34801
2025V10042	male	100- 3020	4.233	0.822	5.14964
2025V10045	male	100- 3023	4.867	0.977	4.98158
2025V10047	male	100- 3025	4.786	0.93	5.14624
2025V10058	male	100- 3027	4.727	0.945	5.00212
2025V10092	male	100- 3031	4.843	1.021	4.74339
2025VI13086	male	100- 3032	4.823	0.918	5.25381
2025VI13087	male	100- 3033	4.928	0.898	5.48775
2025III31050	male	100- 3039	4.809	0.91	5.28462
2025III31051	male	100- 3040	4.835	0.944	5.12182
2025III31052	male	100- 3041	4.959	1.015	4.88571
2025III31054	male	100- 3042	4.807	0.935	5.14118
2025III31064	male	100- 3052	4.579	0.937	4.88687
2025III31066	male	100- 3054	4.995	0.979	5.10215
2025III31068	male	100- 3056	4.707	0.952	4.94433
2025III29060	male	100- 3060	4.941	0.97	5.09381
2025V10154	male	100- 3061	5.041	1.058	4.76465
2025V10148	male	100- 3062	4.971	0.914	5.43873
2025V10144	male	100- 3063	4.688	0.949	4.93994
2025V10142	male	100- 3065	4.609	0.877	5.25542
2025V10140	male	100- 3066	5.01	1.053	4.75783
2025V10139	male	100- 3068	4.465	0.959	4.65589
2025V10126	male	100- 3069	4.947	0.986	5.01724
2025V10112	male	100- 3070	4.919	0.997	4.9338
2025V10103	male	100- 3071	4.53	0.93	4.87097
2025V10102	male	100- 3072	4.926	0.866	5.68822
2025VI09018	male	100- 3074	4.854	0.973	4.98869

## Sheet: Laccoptera quadrimacnlata
Insect identification number	sex	Photo Number	Wing length	Wing width	Length_to_width_ratio
2025VI07012	female	100-2836	6.207	3.44	1.80436			Wing length	Wing width	Length_to_width_ratio
2025VI07018	female	100-2838	5.718	3.506	1.63092	female	Average value	6.27368	3.64695	1.72267
2025VI07040	female	100-2840	5.962	3.36	1.7744		Variance	0.092108	0.0424153	0.00624663
2025VI07045	female	100-2841	6.239	3.801	1.64141		Standard Deviation	0.303493	0.20595	0.0790356
2025VI07051	female	100-2843	6.941	3.922	1.76976	male	Average value	5.94021	3.57774	1.6627
2025VI07052	female	100-2844	6.441	3.549	1.81488		Variance	0.12252	0.0571273	0.00519516
2025VI13002	female	100-2845	5.862	3.591	1.63241		Standard Deviation	0.350028	0.239013	0.0720774
2025VI13007	female	100-2850	6.144	3.528	1.7415
2025VI13008	female	100-2851	6.298	3.794	1.65999
2025VI13013	female	100-2856	6.55	3.832	1.70929
2025VI13017	female	100-2860	5.987	3.618	1.65478
2025VI13018	female	100-2861	6.641	3.752	1.76999
2025VI13019	female	100-2862	6.147	3.576	1.71896
2025VI13021	female	100-2864	6.423	3.898	1.64777
2025VI13022	female	100-2865	6.685	3.908	1.71059
2025VI13027	female	100-2867	6.272	3.585	1.74951
2025VI13030	female	100-2869	6.328	3.954	1.6004
2025VI13032	female	100-2871	5.999	3.324	1.80475
2025VI10074	female	100-2873	6.356	3.354	1.89505
2025VI07015	male	100-2837	6.314	3.544	1.7816
2025VI07019	male	100-2839	5.948	3.494	1.70235
2025VI07049	male	100-2842	5.556	3.619	1.53523
2025VI13003	male	100-2846	5.989	3.345	1.79043
2025VI13004	male	100-2847	5.987	3.648	1.64117
2025VI13005	male	100-2848	6.009	3.735	1.60884
2025VI13006	male	100-2849	6.42	3.95	1.62532
2025VI13009	male	100-2852	5.588	3.46	1.61503
2025VI13010	male	100-2853	6.057	3.821	1.58519
2025VI13011	male	100-2854	6.077	3.733	1.62791
2025VI13012	male	100-2855	5.789	3.437	1.68432
2025VI13014	male	100-2857	4.894	2.818	1.73669
2025VI13015	male	100-2858	5.696	3.547	1.60586
2025VI13016	male	100-2859	6.145	3.592	1.71075
2025VI13020	male	100-2863	6.074	3.442	1.76467
2025VI13025	male	100-2866	6.057	3.772	1.60578
2025VI13028	male	100-2868	5.727	3.59	1.59526
2025VI13031	male	100-2870	6.341	3.773	1.68063
2025VI13034	male	100-2872	6.196	3.657	1.69428

## Sheet: Thlaspida biramosa
Insect identification number	sex	Photo Number	Wing length	Wing width	Length_to_width_ratio
2025III31182	female	101-4829	5.61	3.458	1.62233			Wing length	Wing width	Length_to_width_ratio
2025III31188	female	101-4830	5.608	3.462	1.61987	female	Average value	6.04824	3.88868	1.55617
2025III31189	female	101-4831	6.644	4.083	1.62723		Variance	0.46271	0.0392592	0.0270799
2025III31193	female	101-4835	6.29	3.953	1.5912		Standard Deviation	0.680228	0.198139	0.16456
2025III29111	female	101-4838	6.102	3.765	1.62072	male	Average value	5.56412	3.80369	1.46504
2025III29112	female	101-4840	6.434	3.691	1.74316		Variance	0.180492	0.0369986	0.0139505
2025III29114	female	101-4842	6.328	4.164	1.51969		Standard Deviation	0.424843	0.19235	0.118112
2025III29115	female	101-4843	5.557	4.164	1.33453
2025III29116	female	101-4844	5.745	3.842	1.49531
2025III29117	female	101-4845	6.139	3.815	1.60917
2025III29118	female	101-4846	6.221	3.875	1.60542
2025III29119	female	101-4847	6.347	3.871	1.63963
2025III29189	female	101-4848	5.83	3.877	1.50374
2025III29190	female	101-4849	6.229	3.877	1.60665
2025III29191	female	101-4850	6.669	4.111	1.62223
2025III29192	female	101-4851	6.616	4.206	1.57299
2025III29193	female	101-4852	6.809	4.081	1.66846
2025III29195	female	101-4854	6.585	4.135	1.5925
2025VI13081	female	101-4859	5.546	3.694	1.50135
2025VI10001	female	101-4860	6.102	4.031	1.51377
2025VI10005	female	101-4862	6.16	3.872	1.59091
2025VI10006	female	101-4863	6.177	3.879	1.59242
2025VI10008	female	101-4865	5.949	3.747	1.58767
2025VI10009	female	101-4866	5.896	3.714	1.58751
2025VI10010	female	101-4867	5.921	3.73	1.5874
2025VI10012	female	101-4869	3.748	3.837	0.976805
2025VI10013	female	101-4870	6.105	3.651	1.67214
2025VI10015	female	101-4872	6.078	3.857	1.57584
2025VI10016	female	101-4873	6.843	3.93	1.74122
2025VI10018	female	101-4875	6.114	3.962	1.54316
2025VI10023	female	101-4880	5.057	3.613	1.39967
2025VI10024	female	101-4881	6.004	3.941	1.52347
2025VI10027	female	101-4884	3.738	4.108	0.909932
2025VI10028	female	101-4885	6.546	3.788	1.72809
2025VI10032	female	101-4889	6.417	3.919	1.63741
2025VI10033	female	101-4890	5.981	3.606	1.65862
2025VI10039	female	101-4896	6.646	4.129	1.60959
2025VI10040	female	101-4897	6.176	3.893	1.58644
2025VI10042	female	101-4899	6.463	4.138	1.56187
2025VI10044	female	101-4901	6.228	4.005	1.55506
2025VI10046	female	101-4903	6.397	3.803	1.68209
2025VI10050	female	101-4907	6.846	4.089	1.67425
2025VI10058	female	101-4915	6.509	3.939	1.65245
2025VI10059	female	101-4916	6.279	4.024	1.56039
2025VI10061	female	101-4918	3.868	3.566	1.08469
2025VI10062	female	101-4919	6.224	4.314	1.44274
2025VI10063	female	101-4920	6.133	3.848	1.59381
2025VI10064	female	101-4921	6.188	3.873	1.59773
2025VI10065	female	101-4922	6.398	3.983	1.60633
2025VI10067	female	101-4924	5.912	3.521	1.67907
2025III31190	male	101-4832	5.519	4.083	1.3517
2025III31191	male	101-4833	5.608	3.676	1.52557
2025III31192	male	101-4834	5.76	3.679	1.56564
2025III31194	male	101-4836	5.45	3.887	1.40211
2025III31195	male	101-4837	5.551	3.876	1.43215
2025III29110	male	101-4839	5.402	3.627	1.48939
2025III29113	male	101-4841	5.692	3.81	1.49396
2025III29194	male	101-4853	5.677	4.021	1.41184
2025III29197	male	101-4855	5.641	3.638	1.55058
2025VI13078	male	101-4856	5.463	3.749	1.45719
2025VI13079	male	101-4857	5.367	3.539	1.51653
2025VI13080	male	101-4858	5.906	3.665	1.61146
2025VI10004	male	101-4861	5.543	3.58	1.54832
2025VI10007	male	101-4864	5.583	3.68	1.51712
2025VI10011	male	101-4868	5.648	3.768	1.49894
2025VI10014	male	101-4871	5.965	3.813	1.56438
2025VI10017	male	101-4874	6.104	3.943	1.54806
2025VI10019	male	101-4876	5.516	3.579	1.54121
2025VI10020	male	101-4877	5.629	3.795	1.48327
2025VI10021	male	101-4878	6.008	3.984	1.50803
2025VI10022	male	101-4879	5.485	4.071	1.34733
2025VI10025	male	101-4882	5.718	3.805	1.50276
2025VI10026	male	101-4883	3.972	3.847	1.03249
2025VI10029	male	101-4886	5.46	3.463	1.57667
2025VI10030	male	101-4887	5.765	3.704	1.55643
2025VI10031	male	101-4888	5.145	3.376	1.52399
2025VI10034	male	101-4891	5.332	3.535	1.50835
2025VI10035	male	101-4892	5.72	3.808	1.5021
2025VI10036	male	101-4893	5.519	3.771	1.46354
2025VI10037	male	101-4894	5.974	4.257	1.40334
2025VI10038	male	101-4895	5.45	4.032	1.35169
2025VI10041	male	101-4898	5.718	4.143	1.38016
2025VI10043	male	101-4900	5.787	4.092	1.41422
2025VI10045	male	101-4902	5.887	4.003	1.47065
2025VI10047	male	101-4904	3.618	3.654	0.990148
2025VI10048	male	101-4905	5.623	3.992	1.40857
2025VI10049	male	101-4906	5.663	3.63	1.56006
2025VI10051	male	101-4908	5.351	3.771	1.41899
2025VI10052	male	101-4909	5.561	3.896	1.42736
2025VI10053	male	101-4910	6.086	3.997	1.52264
2025VI10054	male	101-4911	5.584	3.694	1.51164
2025VI10055	male	101-4912	5.555	3.904	1.4229
2025VI10056	male	101-4913	5.873	3.816	1.53905
2025VI10057	male	101-4914	5.769	3.871	1.49031
2025VI10060	male	101-4917	5.664	3.589	1.57816
2025VI10066	male	101-4923	5.535	3.882	1.42581
2025VI10068	male	101-4925	5.486	3.996	1.37287
2025VI10069	male	101-4926	5.746	3.586	1.60234

## Sheet: Monohispa tuberculata
Insect identification number	sex	Photo Number	Wing length	Wing width	Length_to_width_ratio
2025V10001	female	100-2733	5.628	1.788	3.14765			Wing length	Wing width	Length_to_width_ratio
2025V10003	female	100-2734	5.554	1.769	3.13963	female	Average value	5.34673	1.7019	3.15166
2025V10004	female	100-2735	5.503	1.684	3.26781		Variance	0.0412499	0.0107913	0.0432317
2025V10005	female	100-2736	5.393	1.776	3.0366		Standard Deviation	0.203101	0.103881	0.207922
2025V10006	female	100-2737	5.471	1.746	3.13345	male	Average value	5.07623	1.622	3.14094
2025V10011	female	100-2740	5.538	1.659	3.33816		Variance	0.0478811	0.0106551	0.0512206
2025V10013	female	100-2742	5.11	1.607	3.17984		Standard Deviation	0.218817	0.103223	0.22632
2025V10015	female	100-2744	5.344	1.676	3.18854
2025V10017	female	100-2746	5.144	1.851	2.77904
2025V10020	female	100-2747	5.452	1.701	3.20517
2025V10097	female	100-2752	5.642	1.7	3.31882
2025V10098	female	100-2753	5.632	1.609	3.50031
2025V10100	female	100-2755	4.695	1.537	3.05465
2025V10104	female	100-2756	5.532	1.749	3.16295
2025V10106	female	100-2757	5.446	1.676	3.2494
2025V10115	female	100-2762	5.334	1.601	3.33167
2025V10118	female	100-2765	5.23	1.77	2.9548
2025V10121	female	100-2768	5.524	1.535	3.5987
2025V10123	female	100-2770	5.668	1.532	3.69974
2025V10124	female	100-2771	5.26	1.816	2.89648
2025V10125	female	100-2772	5.175	1.634	3.16707
2025V10127	female	100-2773	5.292	1.771	2.98814
2025V10132	female	100-2774	5.505	1.648	3.34041
2025V10152	female	100-2776	5.025	1.698	2.95936
2025V10153	female	100-2777	5.319	1.6	3.32437
2025V10147	female	100-2778	5.34	1.672	3.19378
2025V10145	female	100-2781	5.623	1.798	3.12736
2025V10150	female	100-2783	5.088	1.672	3.04306
2025V10158	female	100-2784	5.363	1.679	3.19416
2025V10163	female	100-2787	5.438	1.733	3.13791
2025V10164	female	100-2788	5.167	1.683	3.07011
2025V10170	female	100-2789	5.375	1.748	3.07494
2025V10171	female	100-2790	5.353	1.721	3.1104
2025V10172	female	100-2791	5.201	1.599	3.25266
2025V10180	female	100-2792	5.217	1.563	3.33781
2025VI13040	female	100-2812	5.428	1.743	3.11417
2025VI13048	female	100-2816	5.466	1.984	2.75504
2025VI13049	female	100-2817	5.486	1.738	3.1565
2025VI13050	female	100-2818	5.051	1.71	2.9538
2025VI13056	female	100-2822	5.151	1.691	3.04613
2025VI13071	female	100-2824	4.985	1.594	3.12735
2025VI13074	female	100-2827	5.471	1.561	3.5048
2025VI13076	female	100-2829	5.668	1.659	3.41652
2025VI13077	female	100-2830	5.248	1.673	3.13688
2025VI13090	female	100-2832	5.264	1.839	2.86243
2025VI13091	female	100-2833	5.261	1.702	3.09107
2025VI13088	female	100-2834	5.237	1.74	3.00977
2025VI13089	female	100-2835	5.346	2.056	2.60019
2025V10009	male	100-2738	5.1	1.588	3.21159
2025V10010	male	100-2739	5.235	1.572	3.33015
2025V10012	male	100-2741	4.636	1.446	3.20609
2025V10014	male	100-2743	5.05	1.578	3.20025
2025V10016	male	100-2745	5.472	1.514	3.61427
2025V10093	male	100-2749	4.686	1.389	3.37365
2025V10094	male	100-2750	5.07	1.411	3.5932
2025V10095	male	100-2751	5.139	1.642	3.12972
2025V10099	male	100-2754	5.622	1.701	3.30511
2025V10107	male	100-2758	5.169	1.657	3.11949
2025V10108	male	100-2759	4.815	1.536	3.13477
2025V10113	male	100-2760	4.775	1.651	2.89219
2025V10114	male	100-2761	4.774	1.75	2.728
2025V10116	male	100-2763	5.174	1.631	3.17229
2025V10117	male	100-2764	4.925	1.582	3.11315
2025V10119	male	100-2766	5.126	1.535	3.33941
2025V10120	male	100-2767	5.299	1.458	3.63443
2025V10122	male	100-2769	5.015	1.587	3.16005
2025V10133	male	100-2775	5.039	1.603	3.14348
2025V10149	male	100-2779	4.968	1.801	2.75847
2025V10159	male	100-2780	5.071	1.695	2.99174
2025V10157	male	100-2782	5.235	1.725	3.03478
2025V10161	male	100-2785	5.05	1.629	3.10006
2025V10162	male	100-2786	5.316	1.699	3.1289
2025VI13044	male	100-2813	5.012	1.66	3.01928
2025VI13045	male	100-2814	5.223	1.533	3.40705
2025VI13047	male	100-2815	5.146	1.665	3.09069
2025VI13053	male	100-2819	5.304	1.6	3.315
2025VI13054	male	100-2820	5.169	1.678	3.08045
2025VI13055	male	100-2821	4.909	1.652	2.97155
2025VI13069	male	100-2823	5.147	1.806	2.84994
2025VI13072	male	100-2825	5.391	1.73	3.11618
2025VI13073	male	100-2826	4.856	1.772	2.74041
2025VI13075	male	100-2828	4.857	1.702	2.8537
2025VI14001	male	100-2831	4.893	1.592	3.07349

## Sheet: Leptispa longipennis
Insect identification number	sex	Photo Number	Wing length	Wing width	Length_to_width_ratio
2025VII15011	female	101-5065	5.823	0.967	6.02172				Wing length	Wing width	Length_to_width_ratio
2025VII15015	female	101-5069	5.779	0.982	5.88493		female	Average value	5.98169	1.03415	5.80122
2025VII15017	female	101-5070	6.321	1.029	6.14286			Variance	0.12391	0.0070855	0.0967835
2025VII15019	female	101-5071	5.429	1.123	4.83437			Standard Deviation	0.352008	0.0841754	0.311101
2025VII15021	female	101-5073	5.946	0.947	6.27878		male	Average value	5.6007	0.9998	5.62672
2025VII15022	female	101-5074	6.2	1.018	6.09037			Variance	0.154114	0.00882469	0.162321
2025VII15027	female	101-5077	6.167	1.036	5.9527			Standard Deviation	0.392573	0.0939398	0.402891
2025VII15029	female	101-5078	5.133	0.842	6.0962
2025VII15030	female	101-5079	5.911	0.986	5.99493
2025VII15031	female	101-5080	6.314	1.035	6.10048
2025VII15033	female	101-5082	6.375	1.136	5.6118
2025VII15038	female	101-5085	6.104	1.035	5.89758
2025VII15040	female	101-5086	6.059	1.004	6.03486
2025VII15043	female	101-5087	6.411	1.133	5.65843
2025VII15044	female	101-5088	6.439	1.192	5.40185
2025VII15046	female	101-5090	5.405	0.934	5.78694
2025VII15047	female	101-5091	6.196	1.038	5.96917
2025VII15048	female	101-5092	5.479	0.934	5.86617
2025VII15049	female	101-5093	6.273	1.087	5.77093
2025VII15054	female	101-5098	5.589	0.956	5.84623
2025VII15055	female	101-5099	5.723	0.967	5.9183
2025VII15061	female	101-5104	6.128	1.107	5.53568
2025VII15062	female	101-5105	6.135	1.119	5.48257
2025VII15064	female	101-5107	5.838	1.011	5.77448
2025VII15066	female	101-5108	6.326	1.167	5.42074
2025VII14072	female	101-5110	6.021	1.103	5.45875
2025VII15009	male	101-5063	5.579	0.942	5.92251
2025VII15010	male	101-5064	5.218	0.937	5.56884
2025VII15012	male	101-5066	5.573	0.969	5.75129
2025VII15013	male	101-5067	5.551	0.997	5.5677
2025VII15014	male	101-5068	6.172	1.039	5.94033
2025VII15023	male	101-5075	5.831	0.996	5.85442
2025VII15026	male	101-5076	5.11	0.962	5.31185
2025VII15032	male	101-5081	5.199	0.832	6.2488
2025VII15035	male	101-5083	5.734	1	5.734
2025VII15037	male	101-5084	5.659	1.042	5.4309
2025VII15045	male	101-5089	6.31	1.103	5.72076
2025VII15050	male	101-5094	6.456	1.089	5.92837
2025VII15051	male	101-5095	5.3	0.927	5.71737
2025VII15052	male	101-5096	5.29	0.958	5.52192
2025VII15053	male	101-5097	5.497	1.212	4.53548
2025VII15057	male	101-5101	5.931	1.077	5.50696
2025VII15058	male	101-5102	5.714	0.946	6.04017
2025VII15059	male	101-5103	5.534	1.164	4.7543
2025VII15063	male	101-5106	5.006	0.881	5.68218
2025VII15067	male	101-5109	5.35	0.923	5.79632

## Sheet: Notosacantha sauteri
Insect identification number	sex	Photo Number	Wing length	Wing width	Length_to_width_ratio
2025VI20005	female	101-5262	3.503	2.013	1.74019			Wing length	Wing width	Length_to_width_ratio
2025VI27003	female	101-5268	3.313	2.051	1.61531	female	Average value	3.3734	2.058	1.6395
2025VI30002	female	101-5270	3.227	2.073	1.55668		Variance	0.0298388	0.000824	0.00784975
2025VI30005	female	101-5273	3.605	2.089	1.72571		Standard Deviation	0.172739	0.0287054	0.0885988
2025VII06002	female	101-5280	3.219	2.064	1.55959	male	Average value	3.00621	1.91629	1.57195
2025VI20004	male	101-5261	2.804	1.753	1.59954		Variance	0.0157842	0.0151751	0.00495067
2025VI23024	male	101-5263	3.066	2.009	1.52613		Standard Deviation	0.125635	0.123187	0.070361
2025VI24001	male	101-5264	3.072	2.042	1.50441
2025VI26002	male	101-5266	2.939	1.918	1.53233
2025VI26003	male	101-5267	3.138	1.883	1.66649
2025VI30003	male	101-5271	3.227	2.131	1.51431
2025VI30004	male	101-5272	2.907	1.882	1.54463
2025VI30006	male	101-5274	3.008	2.065	1.45666
2025VII01010	male	101-5275	2.802	1.765	1.58754
2025VII01011	male	101-5276	3.117	1.861	1.67491
2025VII01013	male	101-5277	2.951	1.733	1.70283
2025VII01014	male	101-5278	3.018	1.923	1.56942
2025VII01015	male	101-5279	3.115	2.02	1.54208
2025VII06003	male	101-5281	2.923	1.843	1.586

## Sheet: Callispa dimidiatipennis
Insect identification number	sex	Photo Number	Wing length	Wing width	Length_to_width_ratio
2025VII14003	female	101-5202	5.893	2.16	2.72824			Wing length	Wing width	Length_to_width_ratio
2025VII14004	female	101-5203	6.346	2.136	2.97097	female	Average value	6.048	2.1815	2.77914
2025VII14005	female	101-5204	6.187	2.397	2.58114		Variance	0.070558	0.023675	0.0272833
2025VII14086	female	101-5211	5.766	2.033	2.8362		Standard Deviation	0.265628	0.153867	0.165177
2025VII14002	male	101-5201	6.355	2.164	2.93669	male	Average value	5.92186	2.09486	2.82646
2025VII14006	male	101-5205	5.639	2.058	2.74004		Variance	0.0641115	0.00352648	0.00541658
2025VII14007	male	101-5206	5.61	1.987	2.82335		Standard Deviation	0.253202	0.0593841	0.0735974
2025VII14008	male	101-5207	6.049	2.079	2.90957
2025VII14009	male	101-5208	5.959	2.111	2.82283
2025VII14084	male	101-5209	5.954	2.128	2.79793
2025VII14085	male	101-5210	5.887	2.137	2.7548

## Sheet: Basiprionota chinensis
Insect identification number	sex	Photo Number	Wing length	Wing width	Length_to_width_ratio
2024VIII06179	female	101-5393	11.229	6.33	1.77393			Wing length	Wing width	Length_to_width_ratio
2024VIII06180	female	101-5394	9.439	5.805	1.62601	female	Average value	10.2143	5.88262	1.73718
2024VIII06181	female	101-5395	10.262	5.739	1.78812		Variance	0.169184	0.0422742	0.00460064
2024VIII06185	female	101-5399	10.817	5.906	1.83153		Standard Deviation	0.411319	0.205607	0.067828
2024VIII06186	female	101-5400	10.039	5.828	1.72255	male	Average value	9.50125	6.16162	1.55795
2024VIII06188	female	101-5402	10.153	5.852	1.73496		Variance	0.286854	0.650746	0.0228291
2024VIII06189	female	101-5403	9.82	5.843	1.68064		Standard Deviation	0.535588	0.806688	0.151093
2024VIII06190	female	101-5404	9.636	5.879	1.63905
2024VIII06191	female	101-5405	9.994	5.46	1.8304
2024VIII06192	female	101-5406	10.129	5.94	1.70522
2024VIII06195	female	101-5409	10.685	6.046	1.76728
2024VIII06196	female	101-5410	10.439	5.986	1.7439
2024VIII06198	female	101-5412	10	5.872	1.703
2024VIII06199	female	101-5413	10.009	5.688	1.75967
2024VIII06201	female	101-5415	10.542	6.089	1.73132
2024VIII06202	female	101-5416	10.649	6.044	1.76191
2024VIII06203	female	101-5417	10.112	5.839	1.7318
2024VIII06227	female	101-5422	9.715	6.24	1.55689
2024VIII06228	female	101-5423	9.552	5.242	1.82221
2024VIII06230	female	101-5425	10.193	5.818	1.75198
2024VIII06233	female	101-5428	10.781	6.006	1.79504
2024VIII06259	female	101-5429	10.873	6.018	1.80675
2024VIII06260	female	101-5430	10.191	5.834	1.74683
2024VIII06284	female	101-5431	9.884	5.879	1.68124
2024VIII06182	male	101-5396	9.18	5.705	1.60911
2024VIII06183	male	101-5397	10.408	6.239	1.66822
2024VIII06184	male	101-5398	10.023	6.454	1.55299
2024VIII06187	male	101-5401	9.773	8.89	1.09933
2024VIII06193	male	101-5407	10.053	5.549	1.81168
2024VIII06194	male	101-5408	9.701	6.449	1.50426
2024VIII06197	male	101-5411	9.491	6.057	1.56695
2024VIII06200	male	101-5414	8.607	5.311	1.6206
2024VIII06204	male	101-5418	9.287	6.168	1.50567
2024VIII06224	male	101-5419	9.862	5.971	1.65165
2024VIII06225	male	101-5420	9.641	5.865	1.64382
2024VIII06226	male	101-5421	9.251	5.779	1.6008
2024VIII06229	male	101-5424	9.927	6.074	1.63434
2024VIII06231	male	101-5426	8.387	5.459	1.53636
2024VIII06232	male	101-5427	9.07	6.238	1.45399
2024VIII06285	male	101-5432	9.359	6.378	1.46739

## Sheet: Basiprionota bisignata
Insect identification number	sex	Photo Number	Wing length	Wing width	Length_to_width_ratio
2025VI02107	female	100-6350	8.476	5.07	1.67179			Wing length	Wing width	Length_to_width_ratio
2025VI02108	female	100-6351	9.026	4.954	1.82196	female	Average value	8.8015	4.96279	1.77747
2025VI02110	female	100-6353	8.475	4.991	1.69806		Variance	0.232095	0.098764	0.0119803
2025VI02111	female	100-6354	9.42	5.225	1.80287		Standard Deviation	0.481763	0.314267	0.109454
2025VI02114	female	100-6357	8.312	4.557	1.82401	male	Average value	7.9035	4.81625	1.64538
2025VI02115	female	100-6358	9.144	4.509	2.02794		Variance	0.237172	0.099006	0.014166
2025VI02116	female	100-6359	9.27	5.255	1.76403		Standard Deviation	0.487003	0.314652	0.119021
2025VI02118	female	100-6361	8.327	4.329	1.92354
2025VI02121	female	100-6364	9.423	5.37	1.75475
2025VI02124	female	100-6367	8.331	4.848	1.71844
2025VI02126	female	100-6369	7.949	4.915	1.61729
2025VI02128	female	100-6371	9.095	5.213	1.74468
2025VI02129	female	100-6372	9.188	4.962	1.85167
2025VI02130	female	100-6373	8.785	5.281	1.66351
2025VI02109	male	100-6352	8.484	5.239	1.61939
2025VI02112	male	100-6355	7.795	4.33	1.80023
2025VI02113	male	100-6356	8.212	4.955	1.65732
2025VI02117	male	100-6360	7.705	4.452	1.73068
2025VI02119	male	100-6362	8.091	4.902	1.65055
2025VI02120	male	100-6363	7.859	4.435	1.77204
2025VI02122	male	100-6365	7.676	4.479	1.71378
2025VI02123	male	100-6366	8.096	5.027	1.6105
2025VI02125	male	100-6368	8.499	4.899	1.73484
2025VI02127	male	100-6370	8.206	5.203	1.57717
2025VI02131	male	100-6374	7.492	5.05	1.48356
2025VI02132	male	100-6375	6.727	4.824	1.39449

## Sheet: Aspidomorpha sanctaecrucis
Insect identification number	sex	Photo Number	Wing length	Wing width	Length_to_width_ratio
2025VI07005	female	100-6329	8.292	5.407	1.53357			Wing length	Wing width	Length_to_width_ratio
2025VI07007	female	100-6331	7.858	5.71	1.37618	female	Average value	7.9533	5.6384	1.41319
2025VI07009	female	100-6333	8.068	5.9	1.36746		Variance	0.178985	0.0949776	0.00778899
2025VI07010	female	100-6334	7.562	6.196	1.22046		Standard Deviation	0.423066	0.308184	0.0882553
2025VI07011	female	100-6335	8.119	5.758	1.41004	male	Average value	6.74127	5.24155	1.28729
2025VI07026	female	100-6336	7.598	5.34	1.42285		Variance	0.123054	0.0618437	0.0040572
2025VI07030	female	100-6340	8	5.491	1.45693		Standard Deviation	0.35079	0.248684	0.0636962
2025VI07031	female	100-6341	8.683	5.925	1.46549
2025VI07034	female	100-6344	8.166	5.422	1.50609
2025VI07036	female	100-6346	7.187	5.235	1.37287
2025VI07006	male	100-6330	6.759	4.853	1.39275
2025VI07008	male	100-6332	6.274	4.89	1.28303
2025VI07027	male	100-6337	6.62	5.613	1.1794
2025VI07028	male	100-6338	6.527	5.221	1.25014
2025VI07029	male	100-6339	7.387	5.517	1.33895
2025VI07032	male	100-6342	6.834	5.39	1.2679
2025VI07033	male	100-6343	6.997	5.411	1.29311
2025VI07035	male	100-6345	6.146	5.07	1.21223
2025VI07037	male	100-6347	6.98	5.078	1.37456
2025VI07038	male	100-6348	6.677	5.223	1.27838
2025VI07039	male	100-6349	6.953	5.391	1.28974
