# Supplementary material for: Beyond Rensch’s Rule: Prevalent Female-Biased Size Dimorphism and Its Allometric Scaling in Cassidinae Beetles
Source: Insects. 2026 Feb 16;17(2):208. doi: 10.3390/insects17020208 (PMC12940685; doi:10.3390/insects17020208)
Supplement: Supplementary file 1 [file insects-17-00208-s001.zip › File S5 Relative sex size differences in Cassidinae beetles.xlsx]

## Sheet: Sheet1
Species	Body weight	Body length	Body width	Body length to width ratio	Wing length	Wing width	Wing length to width ratio
Aspidomorpha sanctaecrucis	0.361	0.1068	0.0594	0.0503	0.152395	0.0704	0.0891
Laccoptera quadrimaculata	0.138	0.0253	-0.0028	0.028	0.0532	0.019	0.0348
Basiprionota bisignata	0.1719	0.0794	-0.0341	0.1082	0.102	0.0295	0.0743
Basiprionota chinensis	0.0859	0.0528	-0.0469	0.095	0.0698	-0.0474	0.1032
Callispa dimidiatipennis	0.2072	0.0446	0.0561	-0.0122	0.0209	0.0397	-0.017
Thlaspida biramosa	0.2461	0.0796	0.037	0.0439	0.08	0.0219	0.0586
Downesia tarsata	0.1917	0.0557	0.055	0.0001	-0.0202	-0.0388	0.027
Monohispa tuberculata	0.1411	0.0483	0.0354	0.0122	0.0506	0.0469	0.0034
Leptispa longipennis	0.1575	0.0816	0.0656	0.017	0.0637	0.0332	0.0301
Notosacantha sauteri	0.2582	0.1276	0.0888	0.0418	0.1088	0.0689	0.0412
